# Supplementary material for: Stroke and the risk of gastrointestinal disorders: A Mendelian randomization study
Source: Front Neurol. 2023 Feb 21;14:1131250. doi: 10.3389/fneur.2023.1131250 (PMC9989308; doi:10.3389/fneur.2023.1131250)
Supplement: Supplementary file 1 [file Table_1.XLSX]

## Sheet: Table S1
Table S1. 53 index SNPs represented genetically predicted any stroke
	SNP	effect_allele	other_allele	eaf	beta	se	pval
1	rs72699046	C	G	0.0897	0.0897	0.0171	1.52999e-07
2	rs17035646	A	G	0.0522	0.0522	0.0096	6.12294e-08
3	rs7549874	C	T	-0.0495	-0.0495	0.0104	2.072e-06
4	rs11587860	C	G	-0.0689	-0.0689	0.0098	2.54214e-12
5	rs1537407	C	T	0.0662	0.0662	0.0131	4.47703e-07
6	rs12562305	A	G	0.0882	0.0882	0.0188	2.60399e-06
7	rs72889922	A	G	0.2504	0.2504	0.0535	2.91199e-06
8	rs57269940	T	C	0.0499	0.0499	0.0108	3.85203e-06
9	rs12630390	A	G	0.1184	0.1184	0.0256	3.71903e-06
10	rs10937513	A	C	0.0989	0.0989	0.0197	5.02296e-07
11	rs28441665	C	T	0.0852	0.0852	0.0181	2.34601e-06
12	rs7435890	G	A	-0.057	-0.057	0.0106	8.70703e-08
13	rs2066864	A	G	0.0562	0.0562	0.0106	1.28801e-07
14	rs2634074	A	T	-0.084	-0.084	0.0112	6.55843e-14
15	rs79332111	C	T	0.0661	0.0661	0.0145	4.853e-06
16	rs147076266	G	A	0.2051	0.2051	0.0443	3.55803e-06
17	rs6872625	T	G	0.051	0.051	0.0111	4.20601e-06
18	rs2060213	C	T	0.0523	0.0523	0.0108	1.28301e-06
19	rs2585193	A	G	0.0504	0.0504	0.0098	2.45098e-07
20	rs11957829	G	A	-0.0616	-0.0616	0.0128	1.513e-06
21	rs9386182	T	A	0.0467	0.0467	0.0102	4.22396e-06
22	rs4151702	C	G	-0.0551	-0.0551	0.0117	2.62597e-06
23	rs11242678	T	C	0.0643	0.0643	0.0105	8.70803e-10
24	rs35276016	T	C	0.0984	0.0984	0.0184	9.30808e-08
25	rs1549758	C	T	-0.0532	-0.0532	0.0104	3.10899e-07
26	rs147410905	G	A	0.1325	0.1325	0.0278	1.88499e-06
27	rs2107595	A	G	0.0803	0.0803	0.0121	3.58592e-11
28	rs75630045	A	G	0.2002	0.2002	0.043	3.29299e-06
29	rs42039	T	C	-0.0574	-0.0574	0.011	1.64502e-07
30	rs2978551	T	C	0.0446	0.0446	0.0096	3.38899e-06
31	rs1537375	C	T	0.0519	0.0519	0.0091	1.24099e-08
32	rs147861947	G	A	-0.1342	-0.1342	0.0293	4.51201e-06
33	rs2284665	T	G	-0.0602	-0.0602	0.0111	5.98605e-08
34	rs10883926	A	G	0.0503	0.0503	0.0094	8.15004e-08
35	rs7124178	C	T	0.0524	0.0524	0.0107	8.98194e-07
36	rs475937	C	A	-0.0757	-0.0757	0.0137	2.91602e-08
37	rs36053597	T	C	0.061	0.061	0.0121	4.55302e-07
38	rs4556502	A	T	0.1383	0.1383	0.0285	1.23001e-06
39	rs10774624	A	G	-0.0654	-0.0654	0.0094	4.04203e-12
40	rs7294375	G	T	0.053	0.053	0.0104	3.32997e-07
41	rs11066283	G	A	0.0692	0.0692	0.0104	2.35993e-11
42	rs79280766	A	G	0.1434	0.1434	0.0303	2.197e-06
43	rs9668073	G	T	-0.0431	-0.0431	0.0093	3.96497e-06
44	rs4942561	T	G	0.064	0.064	0.0107	2.048e-09
45	rs650724	A	G	-0.0793	-0.0793	0.0167	2.174e-06
46	rs4886564	C	T	0.0653	0.0653	0.0138	2.36701e-06
47	rs34416434	T	C	-0.1155	-0.1155	0.0239	1.38899e-06
48	rs9936039	C	A	0.0561	0.0561	0.0108	1.98299e-07
49	rs12445022	A	G	0.052	0.052	0.0098	1.02601e-07
50	rs111254932	A	C	0.1238	0.1238	0.0267	3.64603e-06
51	rs117426542	A	G	0.1487	0.1487	0.031	1.56401e-06
52	rs7219031	A	G	0.0596	0.0596	0.0116	2.585e-07
53	rs8103309	C	T	-0.0522	-0.0522	0.0103	3.70203e-07

## Sheet: Table S2
Table S2. 48 index SNPs represented genetically predicted any ischemic stroke
	SNP	effect_allele	other_allele	eaf	beta	se	pval
1	rs55704954	T	C	0.1077	0.087	0.0178	9.47502e-07
2	rs2758612	C	T	0.3547	-0.0653	0.0111	3.67697e-09
3	rs12562305	A	G	0.0722	0.1015	0.0205	7.62097e-07
4	rs17035646	A	G	0.3513	0.0542	0.0105	2.37498e-07
5	rs62182164	C	G	0.6778	-0.0522	0.0105	7.31493e-07
6	rs34311906	C	T	0.4024	0.0649	0.0113	1.06601e-08
7	rs2634074	A	T	0.7877	-0.0941	0.0121	5.90473e-15
8	rs6838973	T	C	0.4349	-0.0499	0.0101	8.31094e-07
9	rs2066864	A	G	0.2452	0.0634	0.0115	3.51399e-08
10	rs11726275	G	A	0.3712	0.0495	0.0105	2.29198e-06
11	rs17228325	A	G	0.0676	-0.106	0.0225	2.399e-06
12	rs17148926	C	A	0.1703	-0.0694	0.014	7.09398e-07
13	rs79332111	C	T	0.1202	0.0743	0.0156	1.97902e-06
14	rs147076266	G	A	0.0154	0.2231	0.048	3.39602e-06
15	rs35276016	T	C	0.0852	0.1063	0.02	9.96506e-08
16	rs11242678	T	C	0.255	0.0723	0.0114	2.70302e-10
17	rs1861107	C	G	0.9545	-0.1112	0.0244	4.98999e-06
18	rs35197511	T	C	0.0944	-0.1168	0.0252	3.55304e-06
19	rs10951550	T	C	0.4737	-0.0472	0.01	2.47201e-06
20	rs2107595	A	G	0.1673	0.0882	0.0132	2.32809e-11
21	rs42039	T	C	0.2452	-0.062	0.012	2.18198e-07
22	rs1549758	C	T	0.6864	-0.0556	0.0112	7.15204e-07
23	rs1471859	C	A	0.4148	0.0471	0.0101	2.96797e-06
24	rs1537375	C	T	0.5021	0.0535	0.0099	6.29898e-08
25	rs149070156	T	C	0.024	0.18	0.0359	5.175e-07
26	rs7099238	T	G	0.0339	0.1335	0.0283	2.48102e-06
27	rs60102266	C	T	0.0563	0.1112	0.0219	3.983e-07
28	rs9651613	G	A	0.6588	-0.0533	0.0115	3.31597e-06
29	rs473238	C	T	0.8674	-0.0831	0.0147	1.65101e-08
30	rs11607169	G	A	0.2013	-0.062	0.0131	2.034e-06
31	rs36053597	T	C	0.1682	0.0609	0.0132	3.78103e-06
32	rs3184504	C	T	0.5278	-0.0779	0.0101	1.22914e-14
33	rs11066320	G	A	0.5709	-0.0689	0.01	6.06038e-12
34	rs79280766	A	G	0.0362	0.1518	0.0327	3.51901e-06
35	rs10777206	T	C	0.2744	0.0558	0.0115	1.22699e-06
36	rs2229717	T	G	0.0391	0.1375	0.0277	7.00293e-07
37	rs4942561	T	G	0.759	0.0655	0.0116	1.77101e-08
38	rs113314714	A	T	0.0343	0.1442	0.0301	1.68e-06
39	rs12442616	T	C	0.6506	0.0517	0.0108	1.91201e-06
40	rs4932370	A	G	0.3362	0.0526	0.0106	6.31699e-07
41	rs34416434	T	C	0.0473	-0.1299	0.0263	7.61307e-07
42	rs12445022	A	G	0.3347	0.0555	0.0106	1.80701e-07
43	rs28469839	A	G	0.0618	0.1055	0.0211	6.07198e-07
44	rs149520112	T	G	0.0239	0.2084	0.0438	1.942e-06
45	rs111254932	A	C	0.0334	0.1351	0.0288	2.72001e-06
46	rs34212978	C	T	0.104	0.078	0.0164	2.03901e-06
47	rs1495900	G	A	0.2584	0.0534	0.0115	3.43099e-06
48	rs1975161	C	T	0.645	0.0547	0.0106	2.18499e-07

## Sheet: Table S3
Table S3. 41 index SNPs represented genetically predicted cardioembolic stroke
	SNP	effect_allele	other_allele	eaf	beta	se	pval
1	rs146390073	T	C	0.0215	0.6688	0.1195	2.19902e-08
2	rs72700114	C	G	0.0754	0.1836	0.0371	7.67202e-07
3	rs7514452	T	C	0.8051	-0.1161	0.0236	8.77809e-07
4	rs150601746	T	G	0.0112	0.6427	0.1379	3.145e-06
5	rs114279112	G	T	0.0191	0.4327	0.0816	1.13501e-07
6	rs7628785	A	G	0.2731	-0.1023	0.022	3.33503e-06
7	rs13063705	T	A	0.5143	-0.0967	0.0211	4.82603e-06
8	rs2466455	T	C	0.7826	-0.2992	0.0222	2.75169e-41
9	rs4444878	A	C	0.4	0.0928	0.0196	2.26898e-06
10	rs6838973	T	C	0.4341	-0.1079	0.0196	3.58402e-08
11	rs6536024	C	T	0.53	0.1023	0.0195	1.461e-07
12	rs6819769	T	G	0.0189	0.6304	0.137	4.17696e-06
13	rs66694617	T	C	0.0546	0.2145	0.0457	2.64503e-06
14	rs4868241	T	C	0.5895	-0.1048	0.0197	1.04501e-07
15	rs730185	C	T	0.0389	0.2482	0.0523	2.04202e-06
16	rs72782649	T	C	0.0459	0.2217	0.0466	1.97501e-06
17	rs755772	C	T	0.2705	-0.1076	0.0224	1.575e-06
18	rs1994236	G	A	0.4474	0.0935	0.0198	2.23398e-06
19	rs10075233	A	G	0.1207	0.1412	0.0296	1.88599e-06
20	rs9360935	C	A	0.265	0.1111	0.0215	2.31201e-07
21	rs7767246	G	C	0.1909	-0.126	0.0256	8.56801e-07
22	rs2392477	C	T	0.3535	-0.0935	0.0201	3.17001e-06
23	rs11772660	G	A	0.3928	0.0916	0.0198	3.57001e-06
24	rs12531767	A	T	0.4479	0.0987	0.0208	2.13698e-06
25	rs1549758	C	T	0.6868	-0.1016	0.0216	2.61102e-06
26	rs60229978	C	G	0.0198	0.4597	0.0929	7.47601e-07
27	rs616154	T	C	0.5112	0.1035	0.0193	7.98197e-08
28	rs78893982	G	T	0.0711	0.1902	0.0405	2.63403e-06
29	rs67711332	A	G	0.051	0.2159	0.0448	1.45801e-06
30	rs11596328	T	G	0.1193	0.1382	0.0296	3.039e-06
31	rs72793639	A	C	0.0205	0.368	0.0798	3.98804e-06
32	rs11216451	G	A	0.0847	0.155	0.0339	4.80596e-06
33	rs528684	A	C	0.9571	-0.228	0.0499	4.86598e-06
34	rs73121964	G	A	0.0224	0.3668	0.0794	3.85398e-06
35	rs6561050	G	C	0.7475	-0.1206	0.0247	1.00099e-06
36	rs12874361	T	A	0.0147	0.4982	0.1006	7.43207e-07
37	rs7149383	A	G	0.0226	0.3135	0.0687	4.976e-06
38	rs7156318	G	C	0.1463	0.1397	0.0296	2.31398e-06
39	rs12932445	C	T	0.1805	0.1758	0.0245	6.88018e-13
40	rs11076151	A	C	0.1617	0.1282	0.0259	7.38907e-07
41	rs11085904	T	A	0.0156	0.5316	0.1145	3.43202e-06

## Sheet: Table S4
Table S4. 37 index SNPs represented genetically predicted small vessel stroke
	SNP	effect_allele	other_allele	eaf	beta	se	pval
1	rs75501811	G	A	0.0214	0.3704	0.079	2.77703e-06
2	rs142159163	T	C	0.0303	0.4345	0.0873	6.52199e-07
3	rs114646421	C	T	0.0132	0.6324	0.132	1.67402e-06
4	rs75317695	C	A	0.0129	0.6522	0.1404	3.39899e-06
5	rs11677387	C	T	0.0239	0.4148	0.0848	9.87006e-07
6	rs115526507	C	T	0.0216	0.4388	0.0886	7.322e-07
7	rs149163995	T	C	0.1256	-0.1945	0.0368	1.21899e-07
8	rs116540868	A	G	0.0168	0.4811	0.1018	2.31499e-06
9	rs6845977	C	T	0.3273	0.1213	0.0242	5.40095e-07
10	rs7669847	C	T	0.0248	0.4975	0.1035	1.54099e-06
11	rs77645453	G	A	0.0303	0.3557	0.0762	3.06803e-06
12	rs113358410	C	T	0.0262	0.3961	0.0811	1.05599e-06
13	rs7766042	C	T	0.1016	0.2129	0.0397	7.96508e-08
14	rs61081897	T	C	0.2149	0.1368	0.0281	1.07701e-06
15	rs76576182	G	A	0.0212	0.4436	0.0844	1.456e-07
16	rs1500894	C	T	0.0448	0.2533	0.0553	4.59304e-06
17	rs56272019	C	A	0.0849	0.1927	0.0414	3.28897e-06
18	rs11597695	T	C	0.3247	0.1175	0.0254	3.81496e-06
19	rs7088080	A	C	0.6595	0.1251	0.0252	6.78203e-07
20	rs35818742	C	T	0.1344	0.1674	0.0329	3.64897e-07
21	rs72973980	T	C	0.0768	0.2224	0.0484	4.31499e-06
22	rs72909430	A	C	0.042	0.3018	0.0639	2.28602e-06
23	rs10850001	A	T	0.4508	0.1171	0.0241	1.19001e-06
24	rs9515201	C	A	0.6937	-0.1195	0.0247	1.34199e-06
25	rs17103516	A	G	0.0716	0.2189	0.0469	3.09001e-06
26	rs139543823	G	C	0.0177	0.4526	0.096	2.391e-06
27	rs61226856	T	C	0.1971	0.1595	0.0315	4.25197e-07
28	rs72812543	T	C	0.094	0.1965	0.0419	2.75899e-06
29	rs117845238	G	T	0.0118	0.6349	0.1341	2.20201e-06
30	rs12445022	A	G	0.3367	0.1301	0.0244	9.25806e-08
31	rs11657359	A	C	0.0881	-0.2139	0.0465	4.14295e-06
32	rs182734612	G	A	0.0519	0.2802	0.0587	1.83599e-06
33	rs11666659	G	C	0.6111	-0.1143	0.0247	3.77703e-06
34	rs4812082	C	T	0.8099	-0.1406	0.0298	2.30102e-06
35	rs74506932	T	C	0.0134	0.6051	0.1312	3.983e-06
36	rs111338112	T	C	0.0243	0.3737	0.0784	1.85699e-06
37	rs12157917	T	C	0.0183	0.4549	0.0934	1.11699e-06

## Sheet: Table S5
Table S5. 39 index SNPs represented genetically predicted large artery stroke
	SNP	effect_allele	other_allele	eaf	beta	se	pval
1	rs12130936	C	T	0.0272	0.4477	0.0882	3.82e-07
2	rs114667237	A	G	0.0195	0.4516	0.0925	1.05e-06
3	rs12124533	T	C	0.2499	0.1499	0.0278	6.73e-08
4	rs150994262	A	G	0.012	0.766	0.1609	1.94e-06
5	rs72845421	T	C	0.026	0.4032	0.0873	3.83e-06
6	rs73175633	C	G	0.0174	0.4777	0.1034	3.82e-06
7	rs2117291	C	T	0.907	-0.1895	0.0415	4.95e-06
8	rs137865305	A	G	0.0346	0.5381	0.1056	3.47e-07
9	rs150188940	G	A	0.0195	0.4659	0.0994	2.73e-06
10	rs7610618	T	C	0.013	0.8449	0.149	1.44e-08
11	rs7647426	G	C	0.0396	0.3401	0.0657	2.29e-07
12	rs79680958	A	G	0.0754	0.2475	0.0503	8.6e-07
13	rs17612742	C	T	0.1378	0.1764	0.0361	1.05e-06
14	rs2591416	C	T	0.0286	0.4661	0.097	1.53e-06
16	rs150849782	C	G	0.0137	0.6812	0.1436	2.11e-06
17	rs2107595	A	G	0.1677	0.2358	0.0319	1.44e-13
18	rs10820405	A	G	0.1847	-0.1812	0.0331	4.51e-08
19	rs57848797	C	T	0.0151	0.5861	0.1227	1.79e-06
20	rs117075771	A	G	0.0157	0.9169	0.1946	2.47e-06
21	rs142532801	T	C	0.0273	0.3658	0.0798	4.55e-06
22	rs2487486	T	G	0.9885	-0.6198	0.133	3.16e-06
23	rs476762	A	T	0.133	0.201	0.0353	1.22e-08
24	rs71486349	T	G	0.0208	0.4222	0.0905	3.07e-06
25	rs198759	G	A	0.0228	0.451	0.0918	8.97e-07
26	rs2602482	A	G	0.0128	0.6177	0.1301	2.04e-06
27	rs60928814	G	A	0.2188	-0.1601	0.0345	3.44e-06
28	rs79651785	A	G	0.0148	0.6238	0.1336	3e-06
29	rs78223716	G	A	0.023	0.4367	0.0937	3.17e-06
30	rs4304924	A	G	0.5689	0.1158	0.0251	3.95e-06
31	rs66824660	A	C	0.0298	0.3734	0.0814	4.49e-06
32	rs142395500	A	G	0.0241	0.4295	0.0869	7.61e-07
33	rs183975112	A	G	0.021	0.8181	0.1741	2.61e-06
34	rs76263261	C	T	0.0258	0.4149	0.0894	3.43e-06
35	rs151166754	T	C	0.0235	0.4759	0.0985	1.35e-06
36	rs76216590	G	T	0.1576	0.2151	0.0455	2.27e-06
37	rs78030362	G	A	0.0815	0.2512	0.0479	1.53e-07
38	rs7255757	T	C	0.4913	-0.1216	0.0264	4.02e-06
39	rs117270164	G	A	0.0152	0.5915	0.1234	1.65e-06

## Sheet: Table S6
Table S6. 11 index SNPs represented genetically predicted all intracerebral hemorrhage
	SNP	effect_allele	other_allele	eaf	beta	se	pval
1	rs11179580	T	C	0.242	-0.3088	0.0623	7.213e-07
2	rs12705741	A	C	0.4406	0.2438	0.0518	2.467e-06
3	rs1606958	A	C	0.2471	-0.2931	0.0623	2.506e-06
4	rs4682240	A	G	0.9516	-0.5911	0.1266	3.015e-06
5	rs11107581	T	C	0.6186	0.2878	0.0618	3.204e-06
6	rs17665526	A	G	0.2365	-0.2788	0.0604	3.936e-06
7	rs2190529	A	G	0.4453	0.2367	0.0515	4.266e-06
8	rs1898856	T	C	0.7537	0.2719	0.0593	4.609e-06
9	rs799642	A	G	0.5547	-0.2354	0.0514	4.62e-06
10	rs57486023	A	G	0.2371	-0.2764	0.0604	4.824e-06
11	rs799626	T	G	0.5566	-0.2352	0.0515	4.896e-06

## Sheet: Table S7
Table S7. 60 index SNPs represented genetically predicted deep intracerebral hemorrhage
	SNP	effect_allele	other_allele	eaf	beta	se	pval
1	rs2984613	T	C	0.3425	-0.3706	0.0656	1.6e-08
2	rs2758605	C	G	0.3432	-0.3691	0.0655	1.71e-08
3	rs2251847	A	G	0.3431	-0.369	0.0655	1.75e-08
4	rs2758603	T	C	0.6567	0.3692	0.0655	1.75e-08
5	rs3001789	T	G	0.6567	0.3691	0.0656	1.8e-08
6	rs2842870	T	C	0.6534	0.368	0.0654	1.84e-08
7	rs2758608	A	T	0.6541	0.3668	0.0653	1.96e-08
8	rs2758609	A	G	0.3459	-0.3668	0.0653	1.96e-08
9	rs2758607	A	G	0.3459	-0.3668	0.0653	1.96e-08
10	rs2736609	T	C	0.346	-0.3667	0.0653	1.98e-08
11	rs2736613	T	C	0.6748	0.3623	0.0671	6.54e-08
12	rs2248074	T	C	0.3252	-0.3623	0.0671	6.55e-08
13	rs1052053	A	G	0.6351	0.3449	0.0646	9.19e-08
14	rs887953	T	C	0.674	0.3577	0.067	9.35e-08
15	rs2853646	T	C	0.3177	-0.3607	0.0676	9.53e-08
16	rs2758600	T	C	0.3249	-0.3571	0.067	9.97e-08
17	rs2244144	A	G	0.3253	-0.3565	0.067	1.02e-07
18	rs1060604	T	C	0.6748	0.3564	0.067	1.02e-07
19	rs2853643	A	G	0.3252	-0.3564	0.067	1.03e-07
20	rs2540183	C	G	0.6828	0.3582	0.0675	1.11e-07
21	rs2251636	C	G	0.3617	-0.3435	0.0648	1.14e-07
22	rs2842873	T	C	0.361	-0.3446	0.0653	1.3e-07
23	rs2758598	A	G	0.3217	-0.3553	0.0675	1.41e-07
24	rs11587860	C	G	0.3418	-0.3402	0.0667	3.35e-07
25	rs6427304	A	G	0.6573	0.3368	0.0666	4.18e-07
26	rs2266514	T	C	0.6643	0.3362	0.0665	4.32e-07
27	rs2253809	T	C	0.6564	0.3335	0.066	4.39e-07
28	rs7534434	A	G	0.6575	0.3413	0.0676	4.46e-07
29	rs2241108	C	G	0.6564	0.3335	0.0661	4.47e-07
30	rs2853641	A	G	0.6564	0.3335	0.0661	4.48e-07
31	rs2241107	T	C	0.6563	0.3334	0.0661	4.58e-07
32	rs2072499	A	G	0.6566	0.3328	0.066	4.63e-07
33	rs1137703	T	C	0.6566	0.3331	0.0662	4.88e-07
34	rs2540173	A	G	0.6562	0.3318	0.0661	5.25e-07
35	rs2842882	T	G	0.6643	0.334	0.0666	5.26e-07
36	rs2984615	C	G	0.3357	-0.3339	0.0666	5.28e-07
37	rs3001790	T	G	0.6643	0.3339	0.0666	5.29e-07
38	rs2540175	T	C	0.6582	0.3328	0.0664	5.46e-07
39	rs2758615	T	C	0.6644	0.3344	0.0668	5.52e-07
40	rs2842864	A	G	0.3354	-0.3341	0.0667	5.55e-07
41	rs2842869	A	G	0.6647	0.3335	0.0667	5.66e-07
42	rs2758618	T	C	0.6647	0.3335	0.0667	5.67e-07
43	rs2253677	C	G	0.6649	0.3329	0.0666	5.71e-07
44	rs2842857	T	C	0.6634	0.3326	0.0665	5.79e-07
45	rs2758619	A	G	0.6648	0.3328	0.0666	5.83e-07
46	rs6427307	A	G	0.6552	0.3305	0.0662	5.9e-07
47	rs2842865	A	G	0.335	-0.3329	0.0668	6.29e-07
48	rs2736605	T	C	0.6653	0.3322	0.0667	6.34e-07
49	rs2758616	T	C	0.6635	0.3284	0.0667	8.56e-07
50	rs4682240	A	G	0.953	-0.7111	0.1453	9.86e-07
51	rs1773225	A	G	0.5344	0.2924	0.0598	1.03e-06
52	rs812583	C	G	0.5984	0.2915	0.0617	2.26e-06
53	rs789858	T	C	0.401	-0.289	0.0615	2.65e-06
54	rs789859	T	G	0.401	-0.289	0.0615	2.65e-06
55	rs789860	A	T	0.5988	0.2886	0.0615	2.71e-06
56	rs6064043	T	G	0.5643	-0.2862	0.0617	3.52e-06
57	rs6068773	T	C	0.4995	0.286	0.0619	3.76e-06
58	rs6512935	A	G	0.5645	-0.2851	0.0617	3.88e-06
59	rs789862	A	G	0.5994	0.2816	0.0616	4.76e-06
60	rs13412252	T	C	0.5527	-0.2856	0.0625	4.97e-06

## Sheet: Table S8
Table S8. 54 index SNPs represented genetically predicted lobar intracerebral hemorrhage
	SNP	effect_allele	other_allele	eaf	beta	se	pval
1	rs11179580	T	C	0.2489	-0.4476	0.0841	1.034e-07
2	rs1606958	T	C	0.2524	-0.4415	0.084	1.479e-07
3	rs7302852	T	C	0.2329	-0.4223	0.0844	5.568e-07
4	rs12826112	T	C	0.7672	0.42	0.0843	6.275e-07
5	rs7299264	T	C	0.7672	0.4171	0.0841	7.046e-07
6	rs12811378	C	G	0.7674	0.4161	0.0841	7.604e-07
7	rs1976730	T	G	0.7674	0.4158	0.0841	7.7e-07
8	rs2176205	T	C	0.2326	-0.4158	0.0841	7.7e-07
9	rs10785010	T	C	0.7674	0.4158	0.0841	7.718e-07
10	rs10879572	T	C	0.2326	-0.4158	0.0841	7.725e-07
11	rs1976729	T	G	0.2323	-0.4132	0.0841	9.025e-07
12	rs12813018	T	T	0.2333	-0.4102	0.0839	1.001e-06
13	rs11179569	C	G	0.2315	-0.4114	0.0843	1.056e-06
14	rs10879569	T	G	0.7682	0.4103	0.0842	1.108e-06
15	rs7960698	C	G	0.767	0.4081	0.0839	1.136e-06
16	rs10879561	T	T	0.7685	0.4114	0.0846	1.167e-06
17	rs7312029	T	C	0.2314	-0.409	0.0842	1.204e-06
18	rs10879567	C	G	0.2331	-0.4073	0.084	1.254e-06
19	rs10879568	T	C	0.2333	-0.4071	0.084	1.268e-06
20	rs7311904	T	C	0.2321	-0.4039	0.084	1.509e-06
21	rs34144381	T	T	0.7679	0.4039	0.084	1.516e-06
22	rs34661740	T	C	0.2321	-0.4039	0.084	1.517e-06
23	rs1516058	T	C	0.7687	0.4043	0.0844	1.65e-06
24	rs10161441	T	C	0.2299	-0.4052	0.0847	1.71e-06
25	rs115278829	T	G	0.9817	-1.2755	0.2676	1.878e-06
26	rs7009780	T	C	0.5462	-0.3298	0.0693	1.929e-06
27	rs11933239	T	C	0.0183	1.2723	0.2676	1.99e-06
28	rs34386665	T	C	0.018	1.3235	0.2805	2.369e-06
29	rs35946853	T	C	0.018	1.3235	0.2805	2.369e-06
30	rs767111	T	G	0.6948	-0.3454	0.0732	2.396e-06
31	rs13147707	T	C	0.8588	0.4864	0.1032	2.437e-06
32	rs7967256	T	C	0.2304	-0.3976	0.0844	2.478e-06
33	rs10879563	T	G	0.232	-0.3946	0.0838	2.49e-06
34	rs11179560	T	T	0.228	-0.3996	0.0851	2.674e-06
35	rs16914908	T	G	0.9484	-0.6953	0.1483	2.734e-06
36	rs6988905	T	G	0.453	0.3239	0.0693	2.94e-06
37	rs12345147	T	C	0.846	0.4594	0.0984	3.014e-06
38	rs6823414	T	C	0.3017	0.3403	0.0731	3.222e-06
39	rs12321835	T	G	0.2177	-0.399	0.0857	3.249e-06
40	rs56282218	C	G	0.3019	0.3396	0.0731	3.388e-06
41	rs17493417	T	G	0.0494	0.6976	0.1505	3.555e-06
42	rs11179548	T	C	0.7849	0.399	0.0861	3.632e-06
43	rs16889082	T	T	0.6981	-0.3385	0.0731	3.632e-06
44	rs11179552	T	C	0.784	0.3962	0.086	4.118e-06
45	rs3739232	C	G	0.5457	-0.32	0.0695	4.186e-06
46	rs12342261	T	C	0.8467	0.4541	0.0987	4.194e-06
47	rs1022331	T	T	0.7527	0.3819	0.0831	4.365e-06
48	rs17493333	T	C	0.9506	-0.6906	0.1504	4.371e-06
49	rs3739231	T	C	0.4541	0.3188	0.0696	4.644e-06
50	rs74779214	T	T	0.9448	-0.6457	0.141	4.678e-06
51	rs12308109	T	G	0.7841	0.3934	0.0859	4.702e-06
52	rs7301921	T	C	0.7841	0.3934	0.0859	4.721e-06
53	rs11179553	T	T	0.7841	0.3933	0.0859	4.723e-06
54	rs16914899	T	G	0.9448	-0.6452	0.141	4.745e-06

## Sheet: Table S9
Table S9. A comprehensive MR study of stroke on gastrointestinal diseases
			IVW					MR Egger							weight median
exposure	outcome	nsnp	ivw.b	ivw.se	ivw.pval	ivw.Q	ivw.Q_pval	b	se	pval	Q	Q_pval	egger_intercept	pval.1	wm.b	wm.se	wm.pval
Any stroke	PUD	38	0.0686914	0.0391125	0.0790452	33.253	0.504049	0.155848	0.111519	0.171588	32.5566	0.504049	0.00738115	0.409971	0.036499	0.0557662	0.51279
	GERD	41	0.0113581	0.0227765	0.618009	31.7191	0.530812	0.040564	0.0640765	0.531196	31.481	0.492669	0.00434863	0.629126	-0.00352912	0.0316492	0.911214
	IBS	43	-0.0414788	0.0283652	0.143655	30.802	0.790053	-0.0872227	0.0851747	0.312463	30.4776	0.767062	0.00565117	0.57241	-0.0788471	0.0404616	0.0513324
	IBD	38	0.0101437	0.0598779	0.865477	32.0048	0.5165	-0.0535475	0.187362	0.776876	31.8761	0.472903	0.0121596	0.722139	0.0563847	0.0842205	0.503184
Any ischemic stroke	PUD	31	-0.020107	0.0408731	0.622763	15.5265	0.961382	-0.177105	0.115187	0.136245	13.4012	0.980078	0.00808784	0.156858	-0.0720658	0.0533598	0.176835
	GERD	32	0.052402	0.0235029	0.0257743	28.6784	0.428971	0.141953	0.0662864	0.0414122	26.5979	0.485641	0.0047375	0.160693	0.0227686	0.0339114	0.501956
	IBS	41	-0.0119668	0.0269876	0.657464	21.8091	0.970016	-0.0486877	0.0786623	0.53996	21.5621	0.963477	0.00565256	0.622309	-0.0173335	0.037215	0.641383
	IBD	36	0.0881579	0.06232	0.157185	37.6507	0.191003	0.195905	0.184749	0.297432	37.1739	0.172131	0.0132819	0.539727	0.0640678	0.0846161	0.448954
Cardioembolic stroke	PUD	26	-0.0082413	0.0255383	0.746919	14.3188	0.764797	-0.0137546	0.059244	0.819026	14.3082	0.708789	0.00820509	0.918996	-0.00883212	0.036088	0.806659
	GERD	32	-0.000871374	0.0121198	0.942684	13.6359	0.936825	0.0151121	0.0271523	0.583439	13.2031	0.927339	0.0039385	0.517471	0.00599094	0.0176414	0.734162
	IBS	31	0.0101663	0.0165686	0.539488	19.8587	0.591879	-0.00349271	0.0370568	0.925802	19.6889	0.541037	0.00517655	0.684457	-0.0108844	0.0245392	0.657367
	IBD	35	0.0359114	0.0306348	0.2411	20.9767	0.743165	0.0735287	0.070867	0.309408	20.6302	0.713038	0.010026	0.561372	0.075733	0.0445831	0.0893769
Small vessel stroke	PUD	30	0.00105999	0.0169967	0.950273	20.0269	0.863482	0.0352153	0.0356389	0.33187	18.838	0.875829	-0.00868575	0.285191	0.00119406	0.0227871	0.958209
	GERD	29	0.0161542	0.00996859	0.105122	19.4913	0.851413	0.0357929	0.0210829	0.1015	18.3737	0.861756	0.00450046	0.300175	0.0334236	0.0137262	0.0148906
	IBS	29	0.00573783	0.0135397	0.671728	20.722	0.75617	-0.0194003	0.0276865	0.489952	19.6384	0.765525	0.00620042	0.307874	0.0019511	0.0192158	0.919125
	IBD	31	-0.0201345	0.0259691	0.438147	13.591	0.989845	-0.00260859	0.0552921	0.962718	13.4621	0.985974	-0.00447474	0.722363	-0.0275072	0.0336167	0.41321
Large artery stroke	PUD	27	0.0202058	0.0172418	0.241235	9.52445	0.993854	0.0361714	0.0349739	0.312259	9.24915	0.991931	-0.00497996	0.605043	0.0268687	0.0224195	0.23074
	GERD	26	-0.00342088	0.0101849	0.736962	15.4737	0.798455	0.0179119	0.0211454	0.406971	14.1484	0.822891	-0.00637748	0.263228	-0.0126022	0.0140848	0.370928
	IBS	28	-0.0090137	0.0131978	0.494627	18.4409	0.679552	-0.0468923	0.0274949	0.102184	20.9071	0.586764	0.0114795	0.130593	-0.0090137	0.0131978	0.494627
	IBD	27	-0.00505127	0.0266684	0.849771	13.9959	0.901626	0.00718589	0.0559737	0.89907	13.934	0.872416	-0.00362671	0.806039	-0.000455685	0.0365861	0.990062
All intracerebral hemorrhage	PUD	9	-0.0398636	0.0160576	0.013045	6.11725	0.6341	0.0608353	0.0826654	0.485701	4.57517	0.711648	-0.027342	0.2543	-0.0306711	0.0215795	0.155229
	GERD	11	-0.0122461	0.00813693	0.132325	5.47367	0.857378	0.0600861	0.0447268	0.212031	2.76881	0.97276	-0.0200959	0.134454	-0.0178918	0.010487	0.0879904
	IBS	11	0.0159376	0.0109481	0.145462	2.60204	0.989304	0.0830963	0.0598425	0.198361	1.29897	0.998382	-0.0186686	0.283114	0.0118869	0.0134653	0.377357
	IBD	11	-0.0514757	0.0216325	0.0173335	1.90821	0.996996	-0.0700641	0.121592	0.578588	1.88407	0.993171	0.00515063	0.879971	-0.062439	0.0273349	0.0223582
Deep intracerebral hemorrhage	PUD	60	0.0199618	0.00490695	4.74061e-05	2.88477	1	-0.00286268	0.049607	0.954221	2.67099	1	0.00777162	0.645903	0.0193817	0.00631234	0.00213742
	GERD		0.0280135	0.00294129	1.66288e-21	8.09463	1	0.0354996	0.0331467	0.290152	8.04322	1	-0.00258961	0.821701	0.0312771	0.00393214	1.80264e-15
	IBS		0.00693012	0.00402185	0.0848669	7.54614	1	0.0099055	0.0490916	0.84109	7.54245	1	-0.00103708	0.951804	0.00733692	0.00512467	0.152234
	IBD		0.00348197	0.00749121	0.642069	5.4528	1	-0.143694	0.0763893	0.0660352	1.70476	1	0.0500986	0.0587703	0.00208805	0.00947633	0.825604
Lobar intracerebral hemorrhage	PUD	53	0.0259404	0.00528112	9.01883e-07	25.4757	0.953318	0.00790962	0.020400954 7.003953e-01	0.700395	24.6385	0.953759	0.00804958	0.365955	0.0410528	0.00718672	1.11456e-08
	GERD	49	-0.00102365	0.00314489	0.744806	4.40668	1	-0.00926767	0.0123578	0.458299	3.93082	1	0.00378456	0.494854	-0.00145678	0.00391993	0.710164
	IBS	44	0.0190431	0.0044662	2.00945e-05	12.1118	0.999439	-0.0439145	0.0247065	0.0853074	5.39897	1	0.0266116	0.0144625	0.0239984	0.00577993	3.29544e-05
	IBD	53	0.0100186	0.00804667	0.21311	23.9751	0.971884	0.0208439	0.0305797	0.499609	23.8404	0.964582	-0.00484829	0.715703	0.0206239	0.0105054	0.0496267
Marked in yellow for normal significant( P<0.05), marked in orange for significant( P<1.56e-3).
